# Supplementary material for: Ultrasensitive and Regenerative Transistor Sensor Based on Dynamic Covalent Chemistry
Source: Sensors (Basel). 2022 Sep 14;22(18):6947. doi: 10.3390/s22186947 (PMC9505547; doi:10.3390/s22186947)
Supplement: Supplementary file 1 [file sensors-22-06947-s001.zip]

Archive with 1 entries (1 files):
- sensors-1890841-supplementary.pdf
